# Supplementary material for: Identification of Novel Positive Allosteric Modulators of Neurotrophin Receptors for the Treatment of Cognitive Dysfunction
Source: Cells. 2021 Jul 23;10(8):1871. doi: 10.3390/cells10081871 (PMC8391421; doi:10.3390/cells10081871)
Supplement: Supplementary file 1 [file cells-10-01871-s001.zip]

Archive with 1 entries (1 files):
- cells-1289881-supplementary.pdf
